# Supplementary material for: Suppression of interferon signaling via small-molecule modulation of TFAM
Source: eLife. 2026 Feb 6;14:RP108742. doi: 10.7554/eLife.108742 (PMC12880803; doi:10.7554/eLife.108742)
Supplement: Figure 4—source data 2. [file elife-108742-fig4-data2.zip]

Archive with 5 entries (4 files):
- Figure 4-source data 1/
- Figure 4-source data 1/Fig4B-1.jpg
- Figure 4-source data 1/Fig4B-2.jpg
- Figure 4-source data 1/Fig4D-1.jpg
- Figure 4-source data 1/Fig4D-2.jpg
