# Supplementary material for: Suppression of interferon signaling via small-molecule modulation of TFAM
Source: eLife. 2026 Feb 6;14:RP108742. doi: 10.7554/eLife.108742 (PMC12880803; doi:10.7554/eLife.108742)
Supplement: Figure 5—source data 1. [file elife-108742-fig5-data1.zip]

Archive with 4 entries (3 files):
- Figure 5-source data 1/
- Figure 5-source data 1/Fig5B-ACTIN.tif
- Figure 5-source data 1/Fig5B-ALPHA-SMA.tif
- Figure 5-source data 1/Fig5B-FIBRONECTIN.tif
